# Supplementary material for: Identification of cassava germplasms resistant to two-spotted spider mite in China: From greenhouse large-scale screening to field validation
Source: Front Plant Sci. 2022 Dec 7;13:1054909. doi: 10.3389/fpls.2022.1054909 (PMC9768451; doi:10.3389/fpls.2022.1054909)
Supplement: Supplementary file 3 [file Table_3.xlsx]

## Sheet: Round 1
No.	Germplasms	Mite damage index (MDI)(%)	Mite-resistance level
1	C1115	6.56667	HR
2	MIANDIAN	11.2333	HR
3	COLUMBIA-4D	31.8667	R
4	SC12	39.1	MR
5	PⅡ167	44.8667	MR
6	SC15	25.4667	R
7	CM4031-2	42.6333	MR
8	SC5	24.7333	R
9	SC9	24.9	R
10	SC201	44.6667	MR
11	LIMIN	36.3	R
12	SC10	50.6333	MR
13	Shatian Bread	47.8667	MR
14	GR891	39.4333	MR
15	GR4	44.8	MR
16	J1301	49.5667	MR
17	SwissF21	25.7333	R
18	SC8002	41.5	MR
19	SC8	41.9667	MR
20	ZM8229	39.9333	MR
21	Rougui 3	42.0667	MR
22	CM1585-3	41.6333	MR
23	CM1732-15	46.7	MR
24	Columbia 16P	51.7667	MR
25	Columbia 7G	45.9	MR
26	SC124 (polyploid)	52.8333	MR
27	SC13	52.2	MR
28	SC6	53.6	MR
29	CMR36-63-4	46.2333	MR
30	COL-1050	54.3667	MR
31	CMR37-14-9	52.7333	MR
32	ZM95014	53.9	MR
33	ZM95027	55.1667	MR
34	ZM829 (polyploid)	48.5333	MR
35	CMR35-70-15	58.1	MR
36	SC7	55.6667	MR
37	Baodao 9-1	52.6333	MR
38	Baodao 9-5	49.5	MR
39	ZM9679	55.2	MR
40	CMR36-60-12	53.9333	MR
41	M.COL22	53.9	MR
42	SC205 (polyploid)	55.0667	MR
43	ZM9426	47.2333	MR
44	ZM98173	56.7667	MR
45	ZM9244	52.4333	MR
46	Nuomi	56.9667	MR
47	ZM98178	53.7667	MR
48	KM98-7	52.6667	MR
49	OMR32-29-4	55.3667	MR
50	SM610-1	57.9333	MR
51	ZM9079	54.9	MR
52	Guangxi-2	65.0667	S
53	Guangxi-4	59.4	MR
54	Qiongzhong-1	52.5	MR
55	Zhihong	62.6667	S
56	Guangdong-1	52.7	MR
57	CM483-2	52.8333	MR
58	ZM8013	49.8667	MR
59	ZM8752	53.6	MR
60	ZM99200	57.2	MR
61	CMR38-1361-1	44.7667	MR
62	M.COL1468	45.9	MR
63	ZM95111	51	MR
64	CM4040-1	54.5333	MR
65	CMR26-07-15	51.0667	MR
66	KM98-1	49.9	MR
67	ZM9495	51.8667	MR
68	Yinni Xiye	49.8	MR
69	CM-4050-40	55.3667	MR
70	CM523-7	50.9667	MR
71	KM94	47.2	MR
72	OMR36-29-4	43.4	MR
73	ZM9419	54.7	MR
74	ZM9781	47.3667	MR
75	ZM9710	52.5	MR
76	ZM9928	54.7667	MR
77	Swiss D23	72.0667	S
78	Columbia17Q	57	MR
79	CM610-2	58.3667	MR
80	CMR34-11-3	51.4	MR
81	CMR38-136-4	62	MR
82	SC124	55.1	MR
83	Dongguan hongwei	54.6333	MR
84	CM873	51.4667	MR
85	CM901	64.4333	S
86	CMR36-40-9	59.6333	MR
87	Rongyang72	62.9667	S
88	ZM8316	51.8667	MR
89	ZM8641	48.7	MR
90	ZM93164	52.2	MR
91	ZM93236	55.61	MR
92	ZM9713	54	MR
93	Columbia3C	65.5333	S
94	Nanzhi 199	57.3667	MR
95	OMR36-40-1	62.6333	S
96	OMR36-63-6	58.1667	MR
97	ZM93274	54.8333	MR
98	ZM95125	46.1333	MR
99	Baodao 9-2	57.5333	MR
100	CVB-32	50.4667	MR
101	ZM8337	64.1667	S
102	ZM7901	56.9	MR
103	ZM99247	54.6667	MR
104	CM3970-8	59.2481	MR
105	SC6068	59.8333	MR
106	CM385-6	55.5	MR
107	Columbia 8H	46.2333	MR
108	Baodao 9-3	53.7333	MR
109	CM3327-4	56.3	MR
110	ZM9242	59	MR
111	OMR35-2-6	55.1333	MR
112	ZM9036	49.6667	MR
113	CM769-2	54.3333	MR
114	CM965-3	56.3667	MR
115	Swiss D32	58.2	MR
116	Swiss J17	63.7333	S
117	CM92-56-1	47.1333	MR
118	ZM99140	53.8333	MR
119	ZM99229	58.5667	MR
120	CM2399-4	57.3667	MR
121	CM3993-9	63.6	S
122	ZM96114	52.9	MR
123	ZM99250	52.1667	MR
124	ZM9932	57.9333	MR
125	ZM9936	58.1	MR
126	SC6068 (polyploid)	66.0667	S
127	ZM94107	68.3667	S
128	Swiss N4	73.2333	S
129	SM28-80-3	76.2	S
130	Laos-Banlashao	76.8333	S
131	Swiss D12	74.3667	S
132	Swiss G20	75.8667	S
133	Baisha-4	82.7333	S
134	Guangxi muci	77.2667	S
135	Yunnan Guiya	78.2	S
136	ZM96135	75.1667	S
137	BRA12	79	S
138	Swiss N113	75.1667	S
139	Nanzhi 188	76.0333	S
140	Huixian Baipi	75.7	S
141	Zhijie	83.1667	S
142	SM7104-264	79.7	S
143	ZM95038	75.3667	S
144	Swiss H19	77	S
145	Swiss L15	82.7	S
146	Swiss V5	77.6667	S
147	Fujian huaan	79.6667	S
148	ZM98246	74.8667	S
149	ZM949	82.8667	S
150	Swiss U6	79.3667	S
151	Thailand-1	77.5	S
152	Columbia 12L	80.6	S
153	Swiss Z18	79.3	S
154	Hainan Hongxin	81.1	S
155	CMR36-40-12	81.1667	S
156	ZM8340	81.0333	S
157	Columbia 6F	84.3667	S
158	Swiss C24	76.4667	S
159	KM21-10	74.4	S
160	Huaye Dacha	74.0667	S
161	KM21-2	80.4667	S
162	Xinglong-1	81.3	S
163	Huifeng 60	80.9	S
164	SM1747	84.7	S
165	ZM99206	85.2667	S
166	Swiss R16	85.5	S
167	CM1568-2	79.9667	S
168	ZM8625	86.0667	S
169	Swiss P11	81.7667	S
170	ZM8701	76.2667	S
171	KM937-7	78	S
172	KM98-6	86.4667	S
173	Columbia 18	86.9667	S
174	OMR36-34-1	75.0333	S
175	CMR35-70-6	78.8	S
176	SM2300-1	75.4667	S
177	Hainan Xiye	84.3333	S
178	Laos-Shike	79.2667	S
179	Swiss S8	73.1667	S
180	ZM98243	82.6667	S
181	Columbia 10J	75.4	S
182	Swiss R9	79.7	S
183	COL141	84.6667	S
184	OMR32-29-1	85.0667	S
185	OMR36-34-6	85.2667	S
186	Rongyang5	76.4	S
187	SC11	83.9333	S
188	Swiss B25	74.8667	S
189	Rongyang1	83.9333	S
190	Swiss G17	84.9	S
191	Wenchang Hongxin	86.3	S
192	SM2323-6	84.5667	S
193	GR3	84	S
194	Swiss 37	82.3333	S
195	KU50	93.7667	HS
196	ZM9929	89.0667	HS
197	Swiss X3	80.4	S
198	TMS60444	91	HS
199	CM1210-10	82.5	S
200	SC205	92.3	HS
201	BRA900	91.4333	HS
202	Bread	95.7667	HS

## Sheet: Round 2
No.	Germplasms	Mite damage index (MDI)(%)	Mite-resistance level
1	C1115	7.36667	HR
2	MIANDIAN	11.3	HR
3	COLUMBIA-4D	27.8333	R
4	SC12	37.2333	R
5	PⅡ167	44.5333	MR
6	SC15	24.2	R
7	CM4031-2	54.4333	MR
8	SC5	32.3667	R
9	SC9	20.3667	R
10	SC201	51.8	MR
11	LIMIN	36.7333	R
12	SC10	52.5667	MR
13	Shatian Bread	52.3	MR
14	GR891	37.8333	MR
15	GR4	42.1667	MR
16	J1301	50.8	MR
17	SwissF21	42.4333	MR
18	SC8002	42.9	MR
19	SC8	44	MR
20	ZM8229	42.9333	MR
21	Rougui 3	50.7667	MR
22	CM1585-3	42.6	MR
23	CM1732-15	48.1	MR
24	Columbia 16P	42.9	MR
25	Columbia 7G	45.0667	MR
26	SC124 (polyploid)	42.7	MR
27	SC13	45.1667	MR
28	SC6	53.4	MR
29	CMR36-63-4	51.3	MR
30	COL-1050	51.8667	MR
31	CMR37-14-9	53.2667	MR
32	ZM95014	55.7667	MR
33	ZM95027	53	MR
34	ZM829 (polyploid)	51.6	MR
35	CMR35-70-15	54.9148	MR
36	SC7	54.0333	MR
37	Baodao 9-1	54.6148	MR
38	Baodao 9-5	56.0667	MR
39	ZM9679	54.9333	MR
40	CMR36-60-12	50.9667	MR
41	M.COL22	56.9333	MR
42	SC205 (polyploid)	52.4185	MR
43	ZM9426	55.1333	MR
44	ZM98173	55	MR
45	ZM9244	52.2667	MR
46	Nuomi	54.7037	MR
47	ZM98178	58.3667	MR
48	KM98-7	55.6	MR
49	OMR32-29-4	55.6889	MR
50	SM610-1	54.0667	MR
51	ZM9079	56.6889	MR
52	Guangxi-2	56.3	MR
53	Guangxi-4	49.3333	MR
54	Qiongzhong-1	51.1	MR
55	Zhihong	60.4	MR
56	Guangdong-1	52.4	MR
57	CM483-2	48.9333	MR
58	ZM8013	50.6	MR
59	ZM8752	52.3333	MR
60	ZM99200	52.8333	MR
61	CMR38-1361-1	46.2	MR
62	M.COL1468	52.9333	MR
63	ZM95111	52.6	MR
64	CM4040-1	45.7333	MR
65	CMR26-07-15	48.7	MR
66	KM98-1	53.5333	MR
67	ZM9495	54.9333	MR
68	Yinni Xiye	55.3	MR
69	CM-4050-40	47.3667	MR
70	CM523-7	45.9667	MR
71	KM94	54.1667	MR
72	OMR36-29-4	48.6333	MR
73	ZM9419	54.7667	MR
74	ZM9781	42.6667	MR
75	ZM9710	52.5333	MR
76	ZM9928	54.3	MR
77	Swiss D23	60.3667	MR
78	Columbia17Q	53.8	MR
79	CM610-2	51.2667	MR
80	CMR34-11-3	56.9333	MR
81	CMR38-136-4	55.4667	MR
82	SC124	48.7667	MR
83	Dongguan hongwei	53.3667	MR
84	CM873	52.4	MR
85	CM901	60.8333	MR
86	CMR36-40-9	51.4267	MR
87	Rongyang72	54.8667	MR
88	ZM8316	53.7	MR
89	ZM8641	55.0667	MR
90	ZM93164	54.1	MR
91	ZM93236	53	MR
92	ZM9713	52.9333	MR
93	Columbia3C	60.3	MR
94	Nanzhi 199	59.3296	MR
95	OMR36-40-1	58.3333	MR
96	OMR36-63-6	58.4667	MR
97	ZM93274	58.7667	MR
98	ZM95125	49.7	MR
99	Baodao 9-2	55.1	MR
100	CVB-32	47.4333	MR
101	ZM8337	57.2	MR
102	ZM7901	56.6667	MR
103	ZM99247	58.1333	MR
104	CM3970-8	55.6481	MR
105	SC6068	61.4333	MR
106	CM385-6	57.4333	MR
107	Columbia 8H	53.56	MR
108	Baodao 9-3	50.3667	MR
109	CM3327-4	54.0333	MR
110	ZM9242	56.5667	MR
111	OMR35-2-6	50.7333	MR
112	ZM9036	50.1	MR
113	CM769-2	54.9333	MR
114	CM965-3	52.3	MR
115	Swiss D32	49.9667	MR
116	Swiss J17	55	MR
117	CM92-56-1	48.3667	MR
118	ZM99140	57.7	MR
119	ZM99229	58.4333	MR
120	CM2399-4	58.7	MR
121	CM3993-9	59.1333	MR
122	ZM96114	57.3333	MR
123	ZM99250	53.1333	MR
124	ZM9932	58.2	MR
125	ZM9936	58.3667	MR
126	SC6068 (polyploid)	65.4333	S
127	ZM94107	67.2667	S
128	Swiss N4	65.9	S
129	SM28-80-3	62.1667	MR
130	Laos-Banlashao	70.1333	S
131	Swiss D12	75.1	S
132	Swiss G20	75.8333	S
133	Baisha-4	76.5333	S
134	Guangxi muci	77.2	S
135	Yunnan Guiya	79.2667	S
136	ZM96135	78.9667	S
137	BRA12	72.2	S
138	Swiss N113	76.6333	S
139	Nanzhi 188	77.1	S
140	Huixian Baipi	75.3667	S
141	Zhijie	76.9333	S
142	SM7104-264	84.9667	S
143	ZM95038	82.7333	S
144	Swiss H19	71.6333	S
145	Swiss L15	77.0333	S
146	Swiss V5	86.3333	S
147	Fujian huaan	81.1333	S
148	ZM98246	76.2333	S
149	ZM949	76.9	S
150	Swiss U6	79.3667	S
151	Thailand-1	80.0667	S
152	Columbia 12L	79.4	S
153	Swiss Z18	74.8333	S
154	Hainan Hongxin	86.6333	S
155	CMR36-40-12	81.1333	S
156	ZM8340	80.9	S
157	Columbia 6F	77.3667	S
158	Swiss C24	77.4	S
159	KM21-10	79.8	S
160	Huaye Dacha	77.8333	S
161	KM21-2	81.6333	S
162	Xinglong-1	76.4	S
163	Huifeng 60	71.2667	S
164	SM1747	80.4	S
165	ZM99206	78.7667	S
166	Swiss R16	82.7	S
167	CM1568-2	76.4333	S
168	ZM8625	86.0667	S
169	Swiss P11	89.5667	S
170	ZM8701	78.5667	S
171	KM937-7	84.4333	S
172	KM98-6	83.4	S
173	Columbia 18	81.8	S
174	OMR36-34-1	82.8667	S
175	CMR35-70-6	85.7333	S
176	SM2300-1	90.5667	HS
177	Hainan Xiye	83.5	S
178	Laos-Shike	77.5	S
179	Swiss S8	75.4	S
180	ZM98243	81.9	S
181	Columbia 10J	79.1333	S
182	Swiss R9	83.9667	S
183	COL141	84.1333	S
184	OMR32-29-1	81.1	S
185	OMR36-34-6	83.1333	S
186	Rongyang5	82.6667	S
187	SC11	84.7667	S
188	Swiss B25	81	S
189	Rongyang1	83.2333	S
190	Swiss G17	84.8667	S
191	Wenchang Hongxin	83.5667	S
192	SM2323-6	79.9667	S
193	GR3	86.8667	S
194	Swiss 37	86.7	S
195	KU50	90.4667	HS
196	ZM9929	83.6	S
197	Swiss X3	87.1667	S
198	TMS60444	90.4333	HS
199	CM1210-10	89.1667	HS
200	SC205	90.4667	HS
201	BRA900	89.0933	HS
202	Bread	95.8333	HS

## Sheet: Round 3
No.	Germplasms	Mite damage index (MDI)(%)	Mite-resistance level
1	C1115	9.66667	HR
2	MIANDIAN	11.9667	HR
3	COLUMBIA-4D	31.4	R
4	SC12	38.2333	MR
5	PⅡ167	46.0333	MR
6	SC15	25.3333	R
7	CM4031-2	44.2	MR
8	SC5	29.5667	R
9	SC9	22.6	R
10	SC201	49.7333	MR
11	LIMIN	33.1333	R
12	SC10	40.6667	MR
13	Shatian Bread	46.3	MR
14	GR891	42.6667	MR
15	GR4	41.5	MR
16	J1301	48.0333	MR
17	SwissF21	42.7333	MR
18	SC8002	46.1667	MR
19	SC8	43	MR
20	ZM8229	48	MR
21	Rougui 3	42.7333	MR
22	CM1585-3	41.4	MR
23	CM1732-15	44.3333	MR
24	Columbia 16P	46.2333	MR
25	Columbia 7G	50.7667	MR
26	SC124 (polyploid)	52.9	MR
27	SC13	48.0667	MR
28	SC6	50.0333	MR
29	CMR36-63-4	46.1667	MR
30	COL-1050	49.5	MR
31	CMR37-14-9	51.8	MR
32	ZM95014	52.4333	MR
33	ZM95027	54.3667	MR
34	ZM829 (polyploid)	51.4	MR
35	CMR35-70-15	48.2	MR
36	SC7	67.0333	S
37	Baodao 9-1	58.7667	MR
38	Baodao 9-5	60.6333	MR
39	ZM9679	54.1	MR
40	CMR36-60-12	51.2	MR
41	M.COL22	54.7667	MR
42	SC205 (polyploid)	57.1667	MR
43	ZM9426	61.9333	MR
44	ZM98173	61.0667	MR
45	ZM9244	52.2667	MR
46	Nuomi	51.9667	MR
47	ZM98178	62.7	S
48	KM98-7	57.2667	MR
49	OMR32-29-4	50.7667	MR
50	SM610-1	52.2	MR
51	ZM9079	58.7233	MR
52	Guangxi-2	57.8667	MR
53	Guangxi-4	63.6	S
54	Qiongzhong-1	60.9333	MR
55	Zhihong	64.6	S
56	Guangdong-1	70.7333	S
57	CM483-2	54.0667	MR
58	ZM8013	54.2	MR
59	ZM8752	54.1333	MR
60	ZM99200	58.1	MR
61	CMR38-1361-1	50.6333	MR
62	M.COL1468	55.7667	MR
63	ZM95111	54.9333	MR
64	CM4040-1	50.3	MR
65	CMR26-07-15	55.1	MR
66	KM98-1	64.1	S
67	ZM9495	60.3667	MR
68	Yinni Xiye	55.7667	MR
69	CM-4050-40	53	MR
70	CM523-7	51.5667	MR
71	KM94	52.3333	MR
72	OMR36-29-4	55.1333	MR
73	ZM9419	64.6	S
74	ZM9781	55.6667	MR
75	ZM9710	51.7	MR
76	ZM9928	64.0333	S
77	Swiss D23	70.6	S
78	Columbia17Q	63.7	S
79	CM610-2	53.1	MR
80	CMR34-11-3	66.2	S
81	CMR38-136-4	52.5333	MR
82	SC124	53.6	MR
83	Dongguan hongwei	56.2333	MR
84	CM873	58.3333	MR
85	CM901	66.5	S
86	CMR36-40-9	54.3	MR
87	Rongyang72	51.1667	MR
88	ZM8316	57.9333	MR
89	ZM8641	54.9	MR
90	ZM93164	53.7333	MR
91	ZM93236	50.0667	MR
92	ZM9713	59.5333	MR
93	Columbia3C	65.3	S
94	Nanzhi 199	59.7333	MR
95	OMR36-40-1	63.5133	S
96	OMR36-63-6	51.6	MR
97	ZM93274	64.8	MR
98	ZM95125	63.1	S
99	Baodao 9-2	54.9	MR
100	CVB-32	55.1	MR
101	ZM8337	64.8667	S
102	ZM7901	59.8333	MR
103	ZM99247	56.6267	MR
104	CM3970-8	56.0333	MR
105	SC6068	67.4	S
106	CM385-6	58.1667	MR
107	Columbia 8H	58.0667	MR
108	Baodao 9-3	53.1	MR
109	CM3327-4	52.5667	MR
110	ZM9242	53.1333	MR
111	OMR35-2-6	55.1	MR
112	ZM9036	58.9333	MR
113	CM769-2	53.9667	MR
114	CM965-3	54.1333	MR
115	Swiss D32	55.5667	MR
116	Swiss J17	59.7667	MR
117	CM92-56-1	53.2333	MR
118	ZM99140	68.2667	S
119	ZM99229	63.8333	S
120	CM2399-4	57.5333	MR
121	CM3993-9	48.9667	MR
122	ZM96114	54.4333	MR
123	ZM99250	61.8	MR
124	ZM9932	73.7333	S
125	ZM9936	63.0667	S
126	SC6068 (polyploid)	66.7667	S
127	ZM94107	69.5667	S
128	Swiss N4	65.9333	S
129	SM28-80-3	72.5333	S
130	Laos-Banlashao	66.2833	S
131	Swiss D12	68.2333	S
132	Swiss G20	76.6	S
133	Baisha-4	62.0333	MR
134	Guangxi muci	77.3333	S
135	Yunnan Guiya	65.7667	S
136	ZM96135	74.5333	S
137	BRA12	65.3333	S
138	Swiss N113	72.3	S
139	Nanzhi 188	69.5667	S
140	Huixian Baipi	72.4667	S
141	Zhijie	79.9	S
142	SM7104-264	83.1667	S
143	ZM95038	87.8667	S
144	Swiss H19	73.1	S
145	Swiss L15	72.7667	S
146	Swiss V5	84.0667	S
147	Fujian huaan	82.4	S
148	ZM98246	79.8667	S
149	ZM949	74.7333	S
150	Swiss U6	61.6	MR
151	Thailand-1	73.8333	S
152	Columbia 12L	84.2333	S
153	Swiss Z18	78.7	S
154	Hainan Hongxin	86.3667	S
155	CMR36-40-12	89.1333	HS
156	ZM8340	82.0667	S
157	Columbia 6F	79.1	S
158	Swiss C24	85.4333	S
159	KM21-10	83.4333	S
160	Huaye Dacha	87.1667	S
161	KM21-2	76	S
162	Xinglong-1	83	S
163	Huifeng 60	79.2333	S
164	SM1747	86.0333	S
165	ZM99206	80.1	S
166	Swiss R16	84.8333	S
167	CM1568-2	85.4	S
168	ZM8625	85.4333	S
169	Swiss P11	81.6667	S
170	ZM8701	78.1667	S
171	KM937-7	82.7667	S
172	KM98-6	78.6667	S
173	Columbia 18	76.5	S
174	OMR36-34-1	79.5	S
175	CMR35-70-6	84.0333	S
176	SM2300-1	85.8333	S
177	Hainan Xiye	86.9	S
178	Laos-Shike	84.7333	S
179	Swiss S8	75.6667	S
180	ZM98243	79.8	S
181	Columbia 10J	83.9333	S
182	Swiss R9	88.9333	HS
183	COL141	83.8333	S
184	OMR32-29-1	78.5667	S
185	OMR36-34-6	78.9333	S
186	Rongyang5	81.1667	S
187	SC11	80.7667	S
188	Swiss B25	79.1	S
189	Rongyang1	80.6333	S
190	Swiss G17	83.5667	S
191	Wenchang Hongxin	84.5	S
192	SM2323-6	80.6	S
193	GR3	82.2	S
194	Swiss 37	79.7667	S
195	KU50	90.5667	HS
196	ZM9929	84.5	S
197	Swiss X3	82.8333	S
198	TMS60444	89.3	HS
199	CM1210-10	83.8333	S
200	SC205	92.5667	HS
201	BRA900	90.6	HS
202	Bread	94.0667	HS

## Sheet: Average
No.	Germplasms	Mite damage index（I）(%)				Mite-resistance level
		Round 1	Round 2	Round 3	3 rounds avareage
1	C1115	6.56667	7.36667	9.66667	7.86667	HR
2	MIANDIAN	11.2333	11.3	11.9667	11.5	HR
3	COLUMBIA-4D	31.8667	27.8333	31.4	30.3667	MR
4	SC12	39.1	37.2333	38.2333	38.1889	MR
5	PⅡ167	44.8667	44.5333	46.0333	45.1444	MR
6	SC15	25.4667	24.2	25.3333	25	R
7	CM4031-2	42.6333	54.4333	44.2	47.0889	MR
8	SC5	24.7333	32.3667	29.5667	28.8889	R
9	SC9	24.9	20.3667	22.6	22.6222	R
10	SC201	44.6667	51.8	49.7333	48.7333	MR
11	LIMIN	36.3	36.7333	33.1333	35.3889	R
12	SC10	50.6333	52.5667	40.6667	47.9556	MR
13	Shatian Bread	47.8667	52.3	46.3	48.8222	MR
14	GR891	39.4333	37.8333	42.6667	39.9778	MR
15	GR4	44.8	42.1667	41.5	42.8222	MR
16	J1301	49.5667	50.8	48.0333	49.4667	MR
17	SwissF21	25.7333	42.4333	42.7333	36.9667	R
18	SC8002	41.5	42.9	46.1667	43.5222	MR
19	SC8	41.9667	44	43	42.9889	MR
20	ZM8229	39.9333	42.9333	48	43.6222	MR
21	Rougui 3	42.0667	50.7667	42.7333	45.1889	MR
22	CM1585-3	41.6333	42.6	41.4	41.8778	MR
23	CM1732-15	46.7	48.1	44.3333	46.3778	MR
24	Columbia 16P	51.7667	42.9	46.2333	46.9667	MR
25	Columbia 7G	45.9	45.0667	50.7667	47.2444	MR
26	SC124 (polyploid)	52.8333	42.7	52.9	49.4778	MR
27	SC13	52.2	45.1667	48.0667	48.4778	MR
28	SC6	53.6	53.4	50.0333	52.3444	MR
29	CMR36-63-4	46.2333	51.3	46.1667	47.9	MR
30	COL-1050	54.3667	51.8667	49.5	51.9111	MR
31	CMR37-14-9	52.7333	53.2667	51.8	52.6	MR
32	ZM95014	53.9	55.7667	52.4333	54.0333	MR
33	ZM95027	55.1667	53	54.3667	54.1778	MR
34	ZM829 (polyploid)	48.5333	51.6	51.4	50.5111	MR
35	CMR35-70-15	58.1	54.9148	48.2	53.7383	MR
36	SC7	55.6667	54.0333	67.0333	58.9111	MR
37	Baodao 9-1	52.6333	54.6148	58.7667	55.3383	MR
38	Baodao 9-5	49.5	56.0667	60.6333	55.4	MR
39	ZM9679	55.2	54.9333	54.1	54.7444	MR
40	CMR36-60-12	53.9333	50.9667	51.2	52.0333	MR
41	M.COL22	53.9	56.9333	54.7667	55.2	MR
42	SC205 (polyploid)	55.0667	52.4185	57.1667	54.884	MR
43	ZM9426	47.2333	55.1333	61.9333	54.7667	MR
44	ZM98173	56.7667	55	61.0667	57.6111	MR
45	ZM9244	52.4333	52.2667	52.2667	52.3222	MR
46	Nuomi	56.9667	54.7037	51.9667	54.5457	MR
47	ZM98178	53.7667	58.3667	62.7	58.2778	MR
48	KM98-7	52.6667	55.6	57.2667	55.1778	MR
49	OMR32-29-4	55.3667	55.6889	50.7667	53.9407	MR
50	SM610-1	57.9333	54.0667	52.2	54.7333	MR
51	ZM9079	54.9	56.6889	58.7233	56.7707	MR
52	Guangxi-2	65.0667	56.3	57.8667	59.7444	MR
53	Guangxi-4	59.4	49.3333	63.6	57.4444	MR
54	Qiongzhong-1	52.5	51.1	60.9333	54.8444	MR
55	Zhihong	62.6667	60.4	64.6	62.5556	S
56	Guangdong-1	52.7	52.4	70.7333	58.6111	MR
57	CM483-2	52.8333	48.9333	54.0667	51.9444	MR
58	ZM8013	49.8667	50.6	54.2	51.5556	MR
59	ZM8752	53.6	52.3333	54.1333	53.3556	MR
60	ZM99200	57.2	52.8333	58.1	56.0444	MR
61	CMR38-1361-1	44.7667	46.2	50.6333	47.2	MR
62	M.COL1468	45.9	52.9333	55.7667	51.5333	MR
63	ZM95111	51	52.6	54.9333	52.8444	MR
64	CM4040-1	54.5333	45.7333	50.3	50.1889	MR
65	CMR26-07-15	51.0667	48.7	55.1	51.6222	MR
66	KM98-1	49.9	53.5333	64.1	55.8444	MR
67	ZM9495	51.8667	54.9333	60.3667	55.7222	MR
68	Yinni Xiye	49.8	55.3	55.7667	53.6222	MR
69	CM-4050-40	55.3667	47.3667	53	51.9111	MR
70	CM523-7	50.9667	45.9667	51.5667	49.5	MR
71	KM94	47.2	54.1667	52.3333	51.2333	MR
72	OMR36-29-4	43.4	48.6333	55.1333	49.0556	MR
73	ZM9419	54.7	54.7667	64.6	58.0222	MR
74	ZM9781	47.3667	42.6667	55.6667	48.5667	MR
75	ZM9710	52.5	52.5333	51.7	52.2444	MR
76	ZM9928	54.7667	54.3	64.0333	57.7	MR
77	Swiss D23	72.0667	60.3667	70.6	67.6778	S
78	Columbia17Q	57	53.8	63.7	58.1667	MR
79	CM610-2	58.3667	51.2667	53.1	54.2444	MR
80	CMR34-11-3	51.4	56.9333	66.2	58.1778	MR
81	CMR38-136-4	62	55.4667	52.5333	56.6667	MR
82	SC124	55.1	48.7667	53.6	52.4889	MR
83	Dongguan hongwei	54.6333	53.3667	56.2333	54.7444	MR
84	CM873	51.4667	52.4	58.3333	54.0667	MR
85	CM901	64.4333	60.8333	66.5	63.9222	S
86	CMR36-40-9	59.6333	51.4267	54.3	55.12	MR
87	Rongyang72	62.9667	54.8667	51.1667	56.3333	MR
88	ZM8316	51.8667	53.7	57.9333	54.5	MR
89	ZM8641	48.7	55.0667	54.9	52.8889	MR
90	ZM93164	52.2	54.1	53.7333	53.3444	MR
91	ZM93236	55.61	53	50.0667	52.8922	MR
92	ZM9713	54	52.9333	59.5333	55.4889	MR
93	Columbia3C	65.5333	60.3	65.3	63.7111	S
94	Nanzhi 199	57.3667	59.3296	59.7333	58.8099	MR
95	OMR36-40-1	62.6333	58.3333	63.5133	61.4933	MR
96	OMR36-63-6	58.1667	58.4667	51.6	56.0778	MR
97	ZM93274	54.8333	58.7667	64.8	59.4667	MR
98	ZM95125	46.1333	49.7	63.1	52.9778	MR
99	Baodao 9-2	57.5333	55.1	54.9	55.8444	MR
100	CVB-32	50.4667	47.4333	55.1	51	MR
101	ZM8337	64.1667	57.2	64.8667	62.0778	MR
102	ZM7901	56.9	56.6667	59.8333	57.8	MR
103	ZM99247	54.6667	58.1333	56.6267	56.4756	MR
104	CM3970-8	59.2481	55.6481	56.0333	56.9765	MR
105	SC6068	59.8333	61.4333	67.4	62.8889	S
106	CM385-6	55.5	57.4333	58.1667	57.0333	MR
107	Columbia 8H	46.2333	53.56	58.0667	52.62	MR
108	Baodao 9-3	53.7333	50.3667	53.1	52.4	MR
109	CM3327-4	56.3	54.0333	52.5667	54.3	MR
110	ZM9242	59	56.5667	53.1333	56.2333	MR
111	OMR35-2-6	55.1333	50.7333	55.1	53.6556	MR
112	ZM9036	49.6667	50.1	58.9333	52.9	MR
113	CM769-2	54.3333	54.9333	53.9667	54.4111	MR
114	CM965-3	56.3667	52.3	54.1333	54.2667	MR
115	Swiss D32	58.2	49.9667	55.5667	54.5778	MR
116	Swiss J17	63.7333	55	59.7667	59.5	MR
117	CM92-56-1	47.1333	48.3667	53.2333	49.5778	MR
118	ZM99140	53.8333	57.7	68.2667	59.9333	MR
119	ZM99229	58.5667	58.4333	63.8333	60.2778	MR
120	CM2399-4	57.3667	58.7	57.5333	57.8667	MR
121	CM3993-9	63.6	59.1333	48.9667	57.2333	MR
122	ZM96114	52.9	57.3333	54.4333	54.8889	MR
123	ZM99250	52.1667	53.1333	61.8	55.7	MR
124	ZM9932	57.9333	58.2	73.7333	63.2889	S
125	ZM9936	58.1	58.3667	63.0667	59.8444	MR
126	SC6068 (polyploid)	66.0667	65.4333	66.7667	66.0889	S
127	ZM94107	68.3667	67.2667	69.5667	68.4	S
128	Swiss N4	73.2333	65.9	65.9333	68.3556	S
129	SM28-80-3	76.2	62.1667	72.5333	70.3	S
130	Laos-Banlashao	76.8333	70.1333	66.2833	71.0833	S
131	Swiss D12	74.3667	75.1	68.2333	72.5667	S
132	Swiss G20	75.8667	75.8333	76.6	76.1	S
133	Baisha-4	82.7333	76.5333	62.0333	73.7667	S
134	Guangxi muci	77.2667	77.2	77.3333	77.2667	S
135	Yunnan Guiya	78.2	79.2667	65.7667	74.4111	S
136	ZM96135	75.1667	78.9667	74.5333	76.2222	S
137	BRA12	79	72.2	65.3333	72.1778	S
138	Swiss N113	75.1667	76.6333	72.3	74.7	S
139	Nanzhi 188	76.0333	77.1	69.5667	74.2333	S
140	Huixian Baipi	75.7	75.3667	72.4667	74.5111	S
141	Zhijie	83.1667	76.9333	79.9	80	S
142	SM7104-264	79.7	84.9667	83.1667	82.6111	S
143	ZM95038	75.3667	82.7333	87.8667	81.9889	S
144	Swiss H19	77	71.6333	73.1	73.9111	S
145	Swiss L15	82.7	77.0333	72.7667	77.5	S
146	Swiss V5	77.6667	86.3333	84.0667	82.6889	S
147	Fujian huaan	79.6667	81.1333	82.4	81.0667	S
148	ZM98246	74.8667	76.2333	79.8667	76.9889	S
149	ZM949	82.8667	76.9	74.7333	78.1667	S
150	Swiss U6	79.3667	79.3667	61.6	73.4444	S
151	Thailand-1	77.5	80.0667	73.8333	77.1333	S
152	Columbia 12L	80.6	79.4	84.2333	81.4111	S
153	Swiss Z18	79.3	74.8333	78.7	77.6111	S
154	Hainan Hongxin	81.1	86.6333	86.3667	84.7	S
155	CMR36-40-12	81.1667	81.1333	89.1333	83.8111	S
156	ZM8340	81.0333	80.9	82.0667	81.3333	S
157	Columbia 6F	84.3667	77.3667	79.1	80.2778	S
158	Swiss C24	76.4667	77.4	85.4333	79.7667	S
159	KM21-10	74.4	79.8	83.4333	79.2111	S
160	Huaye Dacha	74.0667	77.8333	87.1667	79.6889	S
161	KM21-2	80.4667	81.6333	76	79.3667	S
162	Xinglong-1	81.3	76.4	83	80.2333	S
163	Huifeng 60	80.9	71.2667	79.2333	77.1333	S
164	SM1747	84.7	80.4	86.0333	83.7111	S
165	ZM99206	85.2667	78.7667	80.1	81.3778	S
166	Swiss R16	85.5	82.7	84.8333	84.3444	S
167	CM1568-2	79.9667	76.4333	85.4	80.6	S
168	ZM8625	86.0667	86.0667	85.4333	85.8556	S
169	Swiss P11	81.7667	89.5667	81.6667	84.3333	S
170	ZM8701	76.2667	78.5667	78.1667	77.6667	S
171	KM937-7	78	84.4333	82.7667	81.7333	S
172	KM98-6	86.4667	83.4	78.6667	82.8444	S
173	Columbia 18	86.9667	81.8	76.5	81.7556	S
174	OMR36-34-1	75.0333	82.8667	79.5	79.1333	S
175	CMR35-70-6	78.8	85.7333	84.0333	82.8556	S
176	SM2300-1	75.4667	90.5667	85.8333	83.9556	S
177	Hainan Xiye	84.3333	83.5	86.9	84.9111	S
178	Laos-Shike	79.2667	77.5	84.7333	80.5	S
179	Swiss S8	73.1667	75.4	75.6667	74.7444	S
180	ZM98243	82.6667	81.9	79.8	81.4556	S
181	Columbia 10J	75.4	79.1333	83.9333	79.4889	S
182	Swiss R9	79.7	83.9667	88.9333	84.2	S
183	COL141	84.6667	84.1333	83.8333	84.2111	S
184	OMR32-29-1	85.0667	81.1	78.5667	81.5778	S
185	OMR36-34-6	85.2667	83.1333	78.9333	82.4444	S
186	Rongyang5	76.4	82.6667	81.1667	80.0778	S
187	SC11	83.9333	84.7667	80.7667	83.1556	S
188	Swiss B25	74.8667	81	79.1	78.3222	S
189	Rongyang1	83.9333	83.2333	80.6333	82.6	S
190	Swiss G17	84.9	84.8667	83.5667	84.4444	S
191	Wenchang Hongxin	86.3	83.5667	84.5	84.7889	S
192	SM2323-6	84.5667	79.9667	80.6	81.7111	S
193	GR3	84	86.8667	82.2	84.3556	S
194	Swiss 37	82.3333	86.7	79.7667	82.9333	S
195	KU50	93.7667	90.4667	90.5667	91.6	HS
196	ZM9929	89.0667	83.6	84.5	85.7222	S
197	Swiss X3	80.4	87.1667	82.8333	83.4667	S
198	TMS60444	91	90.4333	89.3	90.2444	HS
199	CM1210-10	82.5	89.1667	83.8333	85.1667	S
200	SC205	92.3	90.4667	92.5667	91.7778	HS
201	BRA900	91.4333	89.0933	90.6	90.3756	HS
202	Bread	95.7667	95.8333	94.0667	95.2222	HS
