# Supplementary material for: Identification of cassava germplasms resistant to two-spotted spider mite in China: From greenhouse large-scale screening to field validation
Source: Front Plant Sci. 2022 Dec 7;13:1054909. doi: 10.3389/fpls.2022.1054909 (PMC9768451; doi:10.3389/fpls.2022.1054909)
Supplement: Supplementary file 4 [file Table_4.xlsx]

## Sheet: Danzhou
Year-2017
	Leaf NO. corresponding to mite damage scale
Mite damage scale	April												May												June												September												October
cassava varieties	SC5	SC9	SC15	COLUMBIA-4D	LIMIN	MIANDIAN	C1115	KU50	Bread	SC205	TMS60444	BRA900	SC5	SC9	SC15	COLUMBIA-4D	LIMIN	MIANDIAN	C1115	KU50	Bread	SC205	TMS60444	BRA900	SC5	SC9	SC15	COLUMBIA-4D	LIMIN	MIANDIAN	C1115	KU50	Bread	SC205	TMS60444	BRA900	SC5	SC9	SC15	COLUMBIA-4D	LIMIN	MIANDIAN	C1115	KU50	Bread	SC205	TMS60444	BRA900	SC5
0	130	152	168	186	168	276	306	0	0	0	0	0	132	120	156	198	174	294	288	12	0	0	0	6	162	174	186	180	174	294	288	6	12	0	0	0	120	132	204	192	156	276	282	6	0	12	0	6	180
1	86	78	60	72	84	36	30	6	6	24	0	12	72	144	58	60	36	24	48	6	18	0	12	24	60	72	36	48	36	38	30	12	0	12	12	12	42	72	60	36	66	48	50	18	12	6	6	6	48
2	48	72	64	36	54	15	12	18	12	24	18	0	84	36	66	24	78	18	18	12	12	12	6	6	48	48	66	36	78	12	12	6	18	12	18	21	96	42	36	42	53	12	18	18	6	6	36	48	30
3	54	40	48	54	12	18	6	48	30	30	36	26	33	15	38	72	42	18	6	24	24	30	48	24	54	36	30	60	42	18	18	42	24	60	30	54	54	54	30	72	47	18	6	6	12	18	42	12	66
4	42	18	18	12	44	12	6	288	312	282	288	318	36	48	42	12	36	12	6	306	306	318	294	300	42	30	42	30	36	0	6	296	300	276	300	273	48	48	42	18	36	12	6	312	336	318	276	282	42
	360	360	358	360	362	357	360	360	360	360	342	356	357	363	360	366	366	366	366	360	360	360	360	360	366	360	360	354	366	362	354	362	354	360	360	360	360	348	372	360	358	366	362	360	366	360	360	354	366
Mite damage index (MDI, %)	35.5556	28.4341	28.2123	24.5833	27.9006	11.4407	6.66667	92.9167	95.082	89.5833	94.7368	95.7627	33.4746	31.5574	32.7778	25.4098	31.5574	11.0656	8.60656	92.0833	92.9167	96.25	93.3333	90.8333	33.1967	27.5	29.5833	29.661	31.5574	8.19672	9.32203	92.1271	92.3729	91.8033	92.9167	90.5738	40.8333	36.6379	26.2097	28.3333	31.0345	11.8852	9.01639	91.6667	95.9016	93.3333	90.8333	89.4068	32.377
Average MDI（%) from April to November	SC5	SC9	SC15	COLUMBIA-4D	LIMIN	MIANDIAN	C1115	KU50	Bread	SC205	TMS60444	BRA900
	35.2505	30.118	31.1977	28.1917	30.8972	10.8116	8.45317	91.6318	92.9478	91.9228	91.4474	91.8677
Year-2018
	Leaf NO. corresponding to mite damage scale
Mite damage scale	April												May												June												September												October
cassava varieties	SC5	SC9	SC15	COLUMBIA-4D	LIMIN	MIANDIAN	C1115	KU50	Bread	SC205	TMS60444	BRA900	SC5	SC9	SC15	COLUMBIA-4D	LIMIN	MIANDIAN	C1115	KU50	Bread	SC205	TMS60444	BRA900	SC5	SC9	SC15	COLUMBIA-4D	LIMIN	MIANDIAN	C1115	KU50	Bread	SC205	TMS60444	BRA900	SC5	SC9	SC15	COLUMBIA-4D	LIMIN	MIANDIAN	C1115	KU50	Bread	SC205	TMS60444	BRA900	SC5
0	150	168	186	174	186	264	288	12	6	18	0	0	138	156	174	180	192	288	294	18	6	12	0	6	142	132	180	192	180	312	306	0	6	2	0	0	132	150	174	204	186	288	306	18	0	18	0	0	198
1	78	60	42	78	96	60	54	6	0	6	6	6	54	96	66	72	54	18	48	12	12	6	6	6	66	96	60	30	36	12	18	18	6	6	0	6	60	70	42	54	48	30	36	6	18	6	12	6	36
2	42	54	36	36	30	18	12	6	6	12	12	0	66	30	36	30	60	16	12	6	12	6	6	24	54	30	48	24	42	18	12	12	12	18	30	36	78	30	48	30	30	6	12	12	12	12	18	46	42
3	52	42	30	42	18	12	6	60	12	24	24	42	30	18	30	48	18	30	6	24	24	30	54	24	42	48	24	66	54	12	18	42	24	54	24	42	54	36	36	48	54	36	6	18	24	26	42	6	48
4	42	36	72	30	24	12	6	270	336	302	318	318	72	48	48	30	36	12	6	306	300	306	294	300	54	54	54	48	42	18	6	288	306	280	300	276	36	72	72	30	42	6	6	300	306	295	288	306	30
	364	360	366	360	354	366	366	354	360	362	360	366	360	348	354	360	360	364	366	366	354	360	360	360	358	360	366	360	354	372	360	360	354	360	354	360	360	358	372	366	360	366	366	354	360	357	360	364	354
Mite damage index (MDI, %)	33.3791	30.4167	33.6066	27.5	21.6102	12.2951	8.19672	90.2542	96.6667	90.4696	95.4167	95.9016	39.1667	28.8793	29.661	27.5	25.8333	12.9121	7.78689	90.1639	92.3729	92.5	94.1667	92.0833	36.0335	35.8333	30.3279	32.5	31.7797	10.4839	8.33333	91.6667	93.6441	91.9444	94.0678	90.8333	36.25	36.7318	35.8871	25.8197	30.4167	11.8852	6.96721	90.678	92.9167	90.5172	92.0833	91.129	27.1186
Average MDI（%) from April to November	SC5	SC9	SC15	COLUMBIA-4D	LIMIN	MIANDIAN	C1115	KU50	Bread	SC205	TMS60444	BRA900
	35.0517	32.2998	30.5424	27.8324	28.3705	11.6191	7.97832	91.7897	93.3161	91.4751	93.1373	92.0798
Year-2019
	Leaf NO. corresponding to mite damage scale
Mite damage scale	April												May												June												September												October
cassava varieties	SC5	SC9	SC15	COLUMBIA-4D	LIMIN	MIANDIAN	C1115	KU50	Bread	SC205	TMS60444	BRA900	SC5	SC9	SC15	COLUMBIA-4D	LIMIN	MIANDIAN	C1115	KU50	Bread	SC205	TMS60444	BRA900	SC5	SC9	SC15	COLUMBIA-4D	LIMIN	MIANDIAN	C1115	KU50	Bread	SC205	TMS60444	BRA900	SC5	SC9	SC15	COLUMBIA-4D	LIMIN	MIANDIAN	C1115	KU50	Bread	SC205	TMS60444	BRA900	SC5
0	126	112	114	216	222	276	282	18	12	6	6	6	150	162	156	204	180	270	276	12	0	6	0	6	150	126	138	174	168	294	276	18	12	12	0	0	144	138	156	204	186	282	270	12	6	6	0	0	156
1	90	80	84	30	72	40	30	6	6	6	18	12	66	72	48	48	66	12	36	6	6	12	6	6	48	90	96	66	42	24	18	12	6	18	0	18	48	96	108	54	48	48	54	6	12	12	6	6	72
2	36	36	48	48	22	30	24	6	18	6	30	6	36	42	66	60	54	6	6	6	12	6	6	24	66	46	42	30	58	18	30	18	18	18	12	24	84	24	48	30	30	6	6	6	18	6	12	42	19
3	66	54	48	54	12	4	24	72	18	42	36	42	58	18	42	36	30	30	6	24	6	30	54	24	30	30	30	36	48	12	12	30	36	30	54	42	36	36	18	48	42	16	12	24	30	24	54	12	61
4	40	78	66	18	36	12	6	258	300	300	272	292	54	48	60	18	36	42	36	318	336	306	294	300	72	66	54	50	42	10	6	282	288	288	300	276	48	66	30	24	54	6	18	312	300	306	288	306	49
	358	360	360	366	364	362	366	360	354	360	362	358	364	342	372	366	366	360	360	366	360	360	360	360	366	358	360	356	358	358	342	360	360	366	366	360	360	360	360	360	360	358	360	360	366	354	360	366	357
Mite damage index (MDI, %)	36.3128	43.4722	40.8333	24.5902	20.3297	11.0497	11.8852	87.9167	91.5254	93.3333	87.9834	92.0391	36.2637	29.386	36.6935	23.7705	27.8689	19.5833	14.5833	93.0328	96.6667	92.9167	94.1667	92.0833	38.1148	37.4302	33.75	30.4775	32.8212	9.49721	10.0877	87.9167	90.4167	88.5246	94.6721	90	35.8333	35.8333	26.25	24.5833	31.25	9.21788	12.0833	92.9167	91.3934	93.2203	93.3333	92.2131	32.8947
Average MDI（%) from April to November	SC5	SC9	SC15	COLUMBIA-4D	LIMIN	MIANDIAN	C1115	KU50	Bread	SC205	TMS60444	BRA900
	36.2921	34.273	33.4219	25.9129	28.5871	12.023	12.0285	91.2833	92.0839	91.4692	91.6926	91.7369
Year-2020
	Leaf NO. corresponding to mite damage scale
Mite damage scale	April												May												June												September												October
cassava varieties	SC5	SC9	SC15	COLUMBIA-4D	LIMIN	MIANDIAN	C1115	KU50	Bread	SC205	TMS60444	BRA900	SC5	SC9	SC15	COLUMBIA-4D	LIMIN	MIANDIAN	C1115	KU50	Bread	SC205	TMS60444	BRA900	SC5	SC9	SC15	COLUMBIA-4D	LIMIN	MIANDIAN	C1115	KU50	Bread	SC205	TMS60444	BRA900	SC5	SC9	SC15	COLUMBIA-4D	LIMIN	MIANDIAN	C1115	KU50	Bread	SC205	TMS60444	BRA900	SC5
0	126	96	96	204	216	276	252	6	18	0	0	0	156	138	132	186	162	306	264	12	0	6	0	0	126	138	120	168	150	276	306	6	6	6	0	0	132	156	162	204	186	306	258	6	6	6	0	0	126
1	96	78	120	24	72	30	78	6	6	12	6	12	48	96	78	30	96	12	66	6	6	6	12	6	96	84	72	54	58	60	24	18	12	12	6	6	81	48	93	54	48	18	72	12	18	6	6	6	104
2	18	66	60	42	18	38	12	18	6	12	18	12	60	36	96	54	30	6	18	6	12	24	6	18	48	30	78	48	72	18	18	6	6	24	12	24	96	54	52	30	30	12	6	12	6	6	12	30	30
3	48	30	42	66	20	12	6	76	12	18	54	30	72	30	48	54	42	18	12	18	36	12	48	30	24	42	24	18	54	6	6	24	36	6	48	36	28	24	9	48	42	12	12	6	12	18	36	42	66
4	72	72	45	24	36	6	18	251	318	324	282	300	18	66	30	36	36	24	6	318	306	306	294	312	48	54	66	66	24	6	0	288	294	306	300	288	24	66	42	24	54	6	12	318	318	318	306	280	30
	360	342	363	360	362	362	366	357	360	366	360	354	354	366	384	360	366	366	366	360	360	354	360	366	342	348	360	354	358	366	354	342	354	354	366	354	361	348	358	360	360	354	360	354	360	354	360	358	356
Mite damage index (MDI, %)	39.1667	42.9825	37.9032	27.9167	22.1311	11.8852	13.1148	89.2241	92.0833	94.6721	92.5	93.6441	32.2034	35.6557	34.7656	30.8333	29.0984	11.8852	11.0656	93.6508	94.5833	92.7966	93.3333	94.2623	33.3333	34.9138	39.1667	33.0508	32.1229	9.42623	5.50847	91.6667	92.3729	91.9492	93.8525	92.7966	30.2632	35.3448	26.8182	24.5833	31.25	7.20339	11.6667	93.6441	92.9167	94.9153	94.5833	91.6201	33.8483
Average MDI（%) from April to November	SC5	SC9	SC15	COLUMBIA-4D	LIMIN	MIANDIAN	C1115	KU50	Bread	SC205	TMS60444	BRA900
	33.5525	35.6762	32.903	29.8539	29.4641	10.3579	10.6073	92.6375	93.1213	92.7548	92.7949	93.3198
Year-2021
	Leaf NO. corresponding to mite damage scale
Mite damage scale	April												May												June												September												October
cassava varieties	SC5	SC9	SC15	COLUMBIA-4D	LIMIN	MIANDIAN	C1115	KU50	Bread	SC205	TMS60444	BRA900	SC5	SC9	SC15	COLUMBIA-4D	LIMIN	MIANDIAN	C1115	KU50	Bread	SC205	TMS60444	BRA900	SC5	SC9	SC15	COLUMBIA-4D	LIMIN	MIANDIAN	C1115	KU50	Bread	SC205	TMS60444	BRA900	SC5	SC9	SC15	COLUMBIA-4D	LIMIN	MIANDIAN	C1115	KU50	Bread	SC205	TMS60444	BRA900	SC5
0	96	114	132	192	180	228	258	0	0	6	6	6	150	156	156	168	180	318	306	6	0	6	0	0	156	144	138	156	162	252	276	12	6	12	6	0	120	162	132	162	156	300	252	12	18	0	6	6	138
1	144	126	76	36	84	96	54	12	12	10	0	12	72	54	66	42	36	12	36	6	6	6	6	6	72	66	120	42	48	30	30	6	12	18	18	18	90	66	96	46	66	22	66	0	12	12	8	6	98
2	48	64	36	48	36	30	30	6	12	6	12	0	48	62	66	72	60	0	12	18	6	18	6	18	30	60	36	72	30	60	18	18	18	30	42	42	81	30	36	54	36	18	36	6	18	12	36	36	52
3	30	24	54	54	24	6	12	52	6	12	66	42	66	18	18	54	42	18	6	6	24	6	54	18	36	36	24	30	56	6	30	22	30	24	54	54	42	42	30	60	30	12	6	22	6	6	30	54	42
4	42	36	66	30	36	0	6	288	332	324	276	300	18	72	54	24	36	18	12	330	312	318	294	324	54	54	48	66	58	0	6	300	294	284	246	252	24	60	70	36	66	12	2	318	304	328	276	252	30
	360	364	364	360	360	360	360	358	362	358	360	360	354	362	360	360	354	366	372	366	348	354	360	366	348	360	366	366	354	348	360	358	360	368	366	366	357	360	364	358	354	364	362	358	358	358	356	354	360
Mite damage index (MDI, %)	34.5833	32.2802	39.4231	28.75	25.8333	12.0833	12.0833	93.0168	95.442	94.5531	92.0833	92.9167	30.9322	35.9116	32.5	30.8333	30.0847	9.42623	8.46774	94.2623	96.1207	94.0678	94.1667	95.082	32.7586	35.4167	31.1475	36.8852	35.8757	12.069	12.5	91.3408	91.25	87.3641	85.2459	86.8852	32.0175	35.8871	37.2951	33.3799	34.7458	9.75275	11.326	94.2737	89.5251	95.3911	89.4663	88.1356	31.1111
Average MDI（%) from April to November	SC5	SC9	SC15	COLUMBIA-4D	LIMIN	MIANDIAN	C1115	KU50	Bread	SC205	TMS60444	BRA900
	32.9866	35.6798	34.5543	32.9177	32.7054	10.6006	11.4216	92.6991	92.2814	91.4042	90.0686	90.189
[truncated: 23 more columns]

## Sheet: Wuming
Year-2017
	Leaf NO. corresponding to mite damage scale
Mite damage scale	April												May												June												September												October
cassava varieties	SC5	SC9	SC15	COLUMBIA-4D	LIMIN	MIANDIAN	C1115	KU50	Bread	SC205	TMS60444	BRA900	SC5	SC9	SC15	COLUMBIA-4D	LIMIN	MIANDIAN	C1115	KU50	Bread	SC205	TMS60444	BRA900	SC5	SC9	SC15	COLUMBIA-4D	LIMIN	MIANDIAN	C1115	KU50	Bread	SC205	TMS60444	BRA900	SC5	SC9	SC15	COLUMBIA-4D	LIMIN	MIANDIAN	C1115	KU50	Bread	SC205	TMS60444	BRA900	SC5
0	144	126	164	198	204	294	288	6	12	6	0	0	114	138	140	196	186	306	264	0	12	12	0	6	144	138	156	180	168	252	258	12	18	6	6	12	132	162	138	162	156	280	300	12	0	6	6	0	156
1	76	98	72	66	54	30	54	18	18	12	4	12	96	120	90	48	84	12	48	12	6	18	6	0	64	102	60	72	54	66	60	6	6	12	24	24	90	44	78	54	42	60	30	24	6	18	12	18	66
2	66	60	78	54	60	18	6	6	18	18	18	4	84	58	72	48	36	24	30	6	18	18	30	30	72	48	64	18	71	30	36	12	12	18	12	24	48	46	58	78	74	10	18	12	36	12	18	36	48
3	30	54	30	12	36	12	0	30	24	42	46	24	26	18	18	12	48	12	6	36	36	24	36	18	30	42	36	36	30	12	6	18	18	48	30	48	36	42	32	30	54	6	8	26	12	16	30	66	54
4	42	18	18	30	12	6	18	302	290	282	292	318	42	30	42	54	12	6	12	306	288	288	288	306	54	29	48	54	35	0	2	330	312	276	288	252	48	66	54	42	30	6	6	284	312	304	288	240	42
	358	356	362	360	366	360	366	362	362	360	360	358	362	364	362	358	366	360	360	360	360	360	360	360	364	359	364	360	358	360	362	378	366	360	360	360	354	360	360	366	356	362	362	358	366	356	354	360	366
Mite damage index (MDI, %)	32.5419	31.7416	26.9337	22.9167	22.541	8.75	9.42623	91.7127	88.8122	90.4167	93.4722	95.2514	35.221	28.1593	31.4917	27.6536	23.7705	8.33333	12.0833	94.1667	90.4167	88.75	92.0833	92.9167	35.3022	29.661	33.5165	30	31.5574	11.25	10.9116	92.8571	90.9836	90	89.5833	85	34.322	36.5278	35.1389	31.9672	33.1461	8.42541	7.87293	88.1285	93.0328	91.7135	91.1017	86.6667	33.6066
Average MDI（%) from April to November	SC5	SC9	SC15	COLUMBIA-4D	LIMIN	MIANDIAN	C1115	KU50	Bread	SC205	TMS60444	BRA900
	34.1389	31.7788	32.1439	29.0184	29.058	9.59868	10.0251	92.5762	90.6106	91.0362	91.4474	91.8677
Year-2018
	Leaf NO. corresponding to mite damage scale
Mite damage scale	April												May												June												September												October
cassava varieties	SC5	SC9	SC15	COLUMBIA-4D	LIMIN	MIANDIAN	C1115	KU50	Bread	SC205	TMS60444	BRA900	SC5	SC9	SC15	COLUMBIA-4D	LIMIN	MIANDIAN	C1115	KU50	Bread	SC205	TMS60444	BRA900	SC5	SC9	SC15	COLUMBIA-4D	LIMIN	MIANDIAN	C1115	KU50	Bread	SC205	TMS60444	BRA900	SC5	SC9	SC15	COLUMBIA-4D	LIMIN	MIANDIAN	C1115	KU50	Bread	SC205	TMS60444	BRA900	SC5
0	118	84	84	174	138	258	276	18	12	18	12	6	126	120	96	186	156	288	276	12	12	18	0	12	132	174	210	162	156	318	306	12	0	12	0	6	156	186	156	174	144	276	294	12	30	18	18	12	174
1	96	126	108	84	72	72	16	0	24	12	6	12	90	108	90	54	54	30	18	18	12	6	12	18	78	30	24	60	84	30	30	18	12	12	12	18	48	30	66	42	78	18	36	18	12	12	0	24	72
2	60	30	54	36	84	6	66	12	18	12	36	18	36	64	78	66	96	18	30	30	18	0	36	54	30	72	60	54	36	12	18	30	6	36	12	24	42	60	48	66	54	42	18	12	18	6	12	18	48
3	30	66	61	12	54	12	0	42	0	30	48	72	30	30	36	12	30	12	18	22	24	36	72	18	66	30	48	30	66	6	6	6	90	6	24	36	78	30	36	36	30	20	0	42	36	30	36	30	12
4	54	54	54	66	12	12	0	288	306	284	258	252	78	42	66	36	24	18	18	276	288	304	240	258	36	54	18	56	18	18	18	288	252	294	312	276	36	54	54	48	54	4	12	278	258	282	288	276	54
	358	360	361	372	360	360	358	360	360	356	360	360	360	364	366	354	360	366	360	358	354	364	360	360	342	360	360	362	360	384	378	354	360	360	360	360	360	360	360	366	360	360	360	362	354	348	354	360	360
Mite damage index (MDI, %)	36.4525	41.6667	43.0328	30.6452	31.25	11.6667	10.3352	90.4167	89.1667	88.6236	87.0833	88.3333	39.1667	33.9286	42.2131	25.8475	30	11.8852	14.1667	87.1508	89.8305	91.3462	87.5	84.1667	35.0877	33.3333	25	33.2873	29.5833	9.375	10.3175	88.1356	90.4167	88.75	94.1667	88.75	35.4167	31.6667	33.75	32.377	34.1667	12.3611	8.33333	88.3978	83.8983	89.2241	90.678	87.0833	29.1667
Average MDI（%) from April to November	SC5	SC9	SC15	COLUMBIA-4D	LIMIN	MIANDIAN	C1115	KU50	Bread	SC205	TMS60444	BRA900
	34.5557	34.703	34.3364	32.165	31.494	10.3599	9.76155	88.6068	88.6363	89.4103	89.322	87.9409
Year-2019
	Leaf NO. corresponding to mite damage scale
Mite damage scale	April												May												June												September												October
cassava varieties	SC5	SC9	SC15	COLUMBIA-4D	LIMIN	MIANDIAN	C1115	KU50	Bread	SC205	TMS60444	BRA900	SC5	SC9	SC15	COLUMBIA-4D	LIMIN	MIANDIAN	C1115	KU50	Bread	SC205	TMS60444	BRA900	SC5	SC9	SC15	COLUMBIA-4D	LIMIN	MIANDIAN	C1115	KU50	Bread	SC205	TMS60444	BRA900	SC5	SC9	SC15	COLUMBIA-4D	LIMIN	MIANDIAN	C1115	KU50	Bread	SC205	TMS60444	BRA900	SC5
0	114	108	132	186	174	232	294	12	6	6	18	0	116	150	144	156	168	252	276	6	0	6	0	6	132	96	150	186	174	252	276	12	6	18	6	0	132	156	150	162	156	258	282	0	18	6	12	6	132
1	96	106	42	54	60	64	12	4	12	18	12	12	64	66	72	96	66	90	36	12	24	18	6	12	66	120	54	36	36	36	48	30	6	12	30	12	78	42	36	42	30	72	12	36	24	18	6	12	48
2	48	30	72	60	36	18	18	36	30	24	42	6	78	30	48	12	54	11	6	18	36	12	24	66	72	60	60	72	42	60	18	6	30	6	24	30	78	60	50	66	42	30	12	6	12	30	6	36	42
3	72	96	36	18	54	30	30	52	12	36	54	72	90	42	42	54	54	0	6	12	30	40	48	12	24	50	24	24	78	12	12	42	48	82	50	66	36	40	96	36	72	6	48	46	46	30	62	36	60
4	30	18	78	48	36	12	6	258	312	276	228	270	12	78	60	42	18	6	36	312	270	284	282	264	66	30	72	42	30	0	6	266	272	240	252	252	30	60	24	54	60	0	12	276	258	276	276	270	78
	360	358	360	366	360	356	360	362	372	360	354	360	360	366	366	360	360	359	360	360	360	360	360	360	360	356	360	360	360	360	360	356	362	358	362	360	354	358	356	360	360	366	366	364	358	360	362	360	360
Mite damage index (MDI, %)	36.6667	36.7318	42.0833	28.6885	30.4167	16.7135	11.25	87.2928	91.129	88.75	82.6271	91.6667	37.3611	38.5246	36.4754	31.25	28.3333	10.2459	14.5833	92.623	87.9167	90.1389	92.0833	85.8333	37.9167	35.8146	37.0833	29.1667	32.9167	13.3333	10	86.5169	89.6409	85.8939	85.3591	88.75	32.6271	36.4525	36.5169	34.5833	39.5833	10.2459	15.5738	88.5989	85.0559	88.3333	90.3315	88.3333	43.3333
Average MDI（%) from April to November	SC5	SC9	SC15	COLUMBIA-4D	LIMIN	MIANDIAN	C1115	KU50	Bread	SC205	TMS60444	BRA900
	37.3591	38.2572	37.0571	32.106	32.4306	12.7166	12.9328	90.4219	87.9575	87.745	87.8446	88.8889
Year-2020
	Leaf NO. corresponding to mite damage scale
Mite damage scale	April												May												June												September												October
cassava varieties	SC5	SC9	SC15	COLUMBIA-4D	LIMIN	MIANDIAN	C1115	KU50	Bread	SC205	TMS60444	BRA900	SC5	SC9	SC15	COLUMBIA-4D	LIMIN	MIANDIAN	C1115	KU50	Bread	SC205	TMS60444	BRA900	SC5	SC9	SC15	COLUMBIA-4D	LIMIN	MIANDIAN	C1115	KU50	Bread	SC205	TMS60444	BRA900	SC5	SC9	SC15	COLUMBIA-4D	LIMIN	MIANDIAN	C1115	KU50	Bread	SC205	TMS60444	BRA900	SC5
0	120	138	150	198	168	252	276	12	24	12	6	18	150	120	96	168	150	234	252	0	0	18	0	0	114	186	156	162	186	252	270	18	18	18	6	0	126	156	156	174	174	258	252	18	12	18	6	0	108
1	90	72	42	66	66	78	36	0	18	6	0	24	72	66	114	78	36	96	60	12	6	30	6	0	96	72	48	54	72	78	42	0	30	12	18	6	96	30	42	30	72	30	66	0	0	24	24	6	84
2	66	48	36	36	42	30	42	30	30	18	42	30	36	78	60	30	42	30	48	30	12	36	18	36	72	30	60	36	30	24	18	30	24	18	30	18	30	78	54	24	36	30	30	6	6	30	36	42	72
3	36	66	84	42	54	0	18	42	6	24	66	36	66	12	30	36	60	12	0	36	36	30	66	72	30	84	36	42	54	0	24	42	48	30	36	48	18	36	72	66	42	36	0	24	24	6	24	54	30
4	48	36	48	18	30	6	0	276	276	300	252	252	30	78	54	54	72	0	6	276	306	240	276	252	48	0	54	66	18	6	0	252	240	276	270	288	72	42	24	72	36	0	12	318	318	276	270	258	54
	360	360	360	360	360	366	372	360	354	360	366	360	354	354	354	366	360	372	366	354	360	354	366	360	360	372	354	360	360	360	354	342	360	354	360	360	342	342	348	366	360	354	360	366	360	354	360	360	348
Mite damage index (MDI, %)	36.25	35.4167	38.75	23.3333	30	11.0656	11.6935	89.5833	84.7458	91.25	88.1148	83.3333	32.6271	40.2542	38.1356	31.5574	40.8333	12.9032	12.2951	90.678	94.5833	81.3559	91.8033	90	36.25	25.8065	34.7458	35.8333	25.4167	10.4167	10.5932	87.2807	82.0833	87.7119	87.9167	92.9167	36.4035	33.7719	33.1897	38.5246	28.75	13.9831	12.0833	92.623	94.1667	85.1695	86.6667	89.1667	38.3621
Average MDI（%) from April to November	SC5	SC9	SC15	COLUMBIA-4D	LIMIN	MIANDIAN	C1115	KU50	Bread	SC205	TMS60444	BRA900
	35.4906	33.4109	35.5288	33.7784	30.6944	11.6925	12.0853	89.0677	87.9988	87.0415	88.209	88.9673
Year-2021
	Leaf NO. corresponding to mite damage scale
Mite damage scale	April												May												June												September												October
cassava varieties	SC5	SC9	SC15	COLUMBIA-4D	LIMIN	MIANDIAN	C1115	KU50	Bread	SC205	TMS60444	BRA900	SC5	SC9	SC15	COLUMBIA-4D	LIMIN	MIANDIAN	C1115	KU50	Bread	SC205	TMS60444	BRA900	SC5	SC9	SC15	COLUMBIA-4D	LIMIN	MIANDIAN	C1115	KU50	Bread	SC205	TMS60444	BRA900	SC5	SC9	SC15	COLUMBIA-4D	LIMIN	MIANDIAN	C1115	KU50	Bread	SC205	TMS60444	BRA900	SC5
0	108	132	156	216	204	288	306	18	6	12	6	6	144	174	120	186	162	288	252	12	12	0	0	0	198	210	156	180	198	258	280	6	18	12	12	0	156	138	174	144	132	276	280	6	24	12	0	18	150
1	126	96	54	30	66	6	12	30	24	24	12	12	62	72	96	60	30	42	72	0	0	24	0	6	30	42	96	66	30	36	18	12	24	6	24	18	48	96	66	72	60	66	30	12	0	6	12	12	96
2	54	48	90	24	18	54	0	6	18	36	30	42	36	36	44	54	72	30	13	36	24	30	24	42	42	36	30	42	54	46	36	30	12	24	12	30	90	60	60	60	78	12	42	30	6	18	18	12	42
3	30	78	21	36	54	12	6	24	30	42	54	24	42	64	42	24	36	0	6	30	42	36	96	48	36	54	42	12	42	12	18	46	24	18	42	66	18	30	30	42	54	0	12	12	18	18	36	36	12
4	42	6	36	54	24	0	36	286	276	240	258	282	72	12	54	36	60	12	18	276	276	268	240	270	51	18	30	60	40	4	4	258	276	300	270	252	54	36	36	36	42	6	4	300	312	312	288	276	48
	360	360	357	360	366	360	360	364	354	354	360	366	356	358	356	360	360	372	361	354	354	358	360	366	357	360	354	360	364	356	356	352	354	360	360	366	366	360	366	354	366	360	368	360	360	366	354	354	348
Mite damage index (MDI, %)	34.1667	31.25	30.5085	27.9167	24.5902	10.4167	12.0833	86.4011	88.5593	83.4746	87.9167	88.5246	38.4831	26.8156	36.9382	26.6667	36.25	10.0806	13.5246	89.4068	90.2542	88.2682	90	89.7541	29.2373	24.1667	28.3898	29.5833	29.1209	12.6404	11.236	88.2102	86.4407	90.8333	87.0833	87.7049	34.0164	31.25	28.6885	32.6271	37.2951	7.91667	11.2772	90.8333	91.25	91.8033	92.3729	88.1356	29.3103
Average MDI（%) from April to November	SC5	SC9	SC15	COLUMBIA-4D	LIMIN	MIANDIAN	C1115	KU50	Bread	SC205	TMS60444	BRA900
	33.4384	30.7193	30.8931	31.0161	32.5288	11.148	11.3782	89.3935	87.9962	87.5354	89.4119	88.5458
[truncated: 23 more columns]

## Sheet: Baoshan
Year-2017
	Leaf NO. corresponding to mite damage scale
Mite damage scale	April												May												June												September												October
cassava varieties	SC5	SC9	SC15	COLUMBIA-4D	LIMIN	MIANDIAN	C1115	KU50	Bread	SC205	TMS60444	BRA900	SC5	SC9	SC15	COLUMBIA-4D	LIMIN	MIANDIAN	C1115	KU50	Bread	SC205	TMS60444	BRA900	SC5	SC9	SC15	COLUMBIA-4D	LIMIN	MIANDIAN	C1115	KU50	Bread	SC205	TMS60444	BRA900	SC5	SC9	SC15	COLUMBIA-4D	LIMIN	MIANDIAN	C1115	KU50	Bread	SC205	TMS60444	BRA900	SC5
0	108	138	156	204	186	270	252	2	18	18	0	0	78	120	174	192	168	258	252	18	18	6	0	0	90	138	126	204	186	276	292	18	12	4	0	0	96	120	156	192	168	306	276	18	12	10	0	0	60
1	72	72	90	66	30	36	66	4	12	22	6	18	96	78	38	48	42	48	54	24	12	12	12	30	72	72	48	42	36	36	30	18	24	8	6	18	48	78	78	48	60	24	60	12	18	12	24	6	96
2	60	54	42	48	54	42	30	36	18	18	30	6	48	58	62	42	30	30	36	18	24	24	24	36	36	84	72	54	30	24	12	36	18	24	30	24	72	86	12	42	30	6	12	18	44	30	30	18	66
3	36	66	60	13	60	0	10	32	36	36	42	30	84	30	36	36	78	6	6	30	30	36	54	24	78	30	30	36	36	12	18	42	56	36	36	36	78	42	54	24	54	18	12	36	6	52	66	30	78
4	79	27	12	30	32	12	6	282	281	264	284	306	54	72	54	42	42	18	12	276	276	284	270	276	78	18	84	30	72	18	6	248	252	290	286	282	72	24	60	54	48	6	0	272	276	260	242	304	54
	355	357	360	361	362	360	364	356	365	358	362	360	360	358	364	360	360	360	360	366	360	362	360	366	354	342	360	366	360	366	358	362	362	362	358	360	366	350	360	360	360	360	360	356	356	364	362	358	354
Mite damage index (MDI, %)	43.2203	33.4746	27.9167	22.9508	31.5574	11.6667	12.3626	91.2921	87.7049	85.3352	91.7127	93.3333	45.8333	39.9441	33.3791	28.3333	35	13.75	13.3333	85.6557	87.0833	90.0552	90.4167	87.2951	48.7288	29.386	42.9167	25.8197	34.1667	13.1148	9.21788	83.4254	85.3591	91.4365	92.0391	90.4167	48.7705	33.7143	35	29.1667	32.9167	7.91667	8.33333	87.3596	86.236	87.0879	86.326	94.1341	47.8814
Average MDI（%) from April to November	SC5	SC9	SC15	COLUMBIA-4D	LIMIN	MIANDIAN	C1115	KU50	Bread	SC205	TMS60444	BRA900
	46.8502	33.4237	34.3132	28.5075	34.0339	11.6302	11.6806	87.9555	87.5289	88.287	89.5885	90.9079
Year-2018
	Leaf NO. corresponding to mite damage scale
Mite damage scale	April												May												June												September												October
cassava varieties	SC5	SC9	SC15	COLUMBIA-4D	LIMIN	MIANDIAN	C1115	KU50	Bread	SC205	TMS60444	BRA900	SC5	SC9	SC15	COLUMBIA-4D	LIMIN	MIANDIAN	C1115	KU50	Bread	SC205	TMS60444	BRA900	SC5	SC9	SC15	COLUMBIA-4D	LIMIN	MIANDIAN	C1115	KU50	Bread	SC205	TMS60444	BRA900	SC5	SC9	SC15	COLUMBIA-4D	LIMIN	MIANDIAN	C1115	KU50	Bread	SC205	TMS60444	BRA900	SC5
0	114	114	120	222	198	216	222	12	24	12	0	0	90	114	174	210	186	252	288	18	6	4	6	0	96	108	192	192	174	252	312	18	12	6	0	0	72	162	114	168	162	252	258	6	0	12	0	0	78
1	36	72	126	30	42	108	60	30	12	36	12	12	54	138	54	24	48	36	30	12	12	24	24	12	72	72	60	30	30	48	6	12	30	12	12	6	96	36	84	46	54	30	72	18	18	30	6	6	90
2	60	64	30	30	24	30	66	6	18	24	6	24	72	24	30	36	24	30	18	0	30	36	18	6	54	72	30	24	54	18	12	12	42	18	18	30	54	66	54	66	78	30	12	12	30	18	12	6	96
3	78	36	54	48	36	11	12	62	6	32	54	18	54	54	72	30	42	30	12	32	36	18	30	22	78	54	36	42	24	12	6	54	18	12	54	42	72	42	72	30	24	18	6	36	24	36	48	36	30
4	72	72	32	30	54	0	4	252	294	252	288	306	84	30	30	54	66	6	10	294	276	276	282	318	60	54	48	66	84	30	18	264	270	294	276	282	60	48	36	48	42	30	18	294	294	270	294	306	72
	360	358	362	360	354	365	364	362	354	356	360	360	354	360	360	354	366	354	358	356	360	358	360	358	360	360	366	354	366	360	354	360	372	342	360	360	354	354	360	358	360	360	366	366	366	366	360	354	366
Mite damage index (MDI, %)	47.0833	41.6201	33.6066	24.5833	29.2373	13.9344	16.7582	85.3591	87.7119	83.427	92.9167	92.9167	49.1525	32.5	31.25	28.3898	33.1967	14.8305	9.9162	90.1685	89.1667	87.5698	88.75	95.1117	45.4167	41.25	28.6885	33.0508	37.2951	16.6667	8.47458	87.0833	83.871	92.1053	91.25	91.6667	46.6102	34.322	38.3333	32.1229	31.25	18.3333	12.7049	90.5738	90.5738	85.6557	93.75	95.339	45.082
Average MDI（%) from April to November	SC5	SC9	SC15	COLUMBIA-4D	LIMIN	MIANDIAN	C1115	KU50	Bread	SC205	TMS60444	BRA900
	45.2921	37.2878	33.2444	31.5895	34.191	14.1692	10.5769	88.2358	86.8497	86.668	91.3687	93.5991
Year-2019
	Leaf NO. corresponding to mite damage scale
Mite damage scale	April												May												June												September												October
cassava varieties	SC5	SC9	SC15	COLUMBIA-4D	LIMIN	MIANDIAN	C1115	KU50	Bread	SC205	TMS60444	BRA900	SC5	SC9	SC15	COLUMBIA-4D	LIMIN	MIANDIAN	C1115	KU50	Bread	SC205	TMS60444	BRA900	SC5	SC9	SC15	COLUMBIA-4D	LIMIN	MIANDIAN	C1115	KU50	Bread	SC205	TMS60444	BRA900	SC5	SC9	SC15	COLUMBIA-4D	LIMIN	MIANDIAN	C1115	KU50	Bread	SC205	TMS60444	BRA900	SC5
0	96	144	156	204	186	258	282	18	12	4	0	0	78	126	156	216	192	294	318	4	18	30	0	0	72	168	174	186	168	282	306	18	12	12	0	6	96	120	174	156	156	294	258	4	18	0	0	0	104
1	90	72	86	12	30	54	30	6	6	12	6	6	72	120	54	12	24	30	12	6	6	6	12	6	48	36	66	18	48	18	18	12	18	24	6	12	48	114	72	54	30	30	30	6	24	30	6	12	54
2	60	91	54	54	42	22	30	6	18	18	24	30	54	36	42	24	12	12	6	24	30	6	6	12	96	66	36	30	36	30	18	30	12	30	12	6	30	66	36	48	54	24	54	30	18	24	6	6	72
3	30	24	23	36	36	30	0	32	30	44	36	18	96	30	30	42	30	6	10	30	42	36	36	24	54	30	72	54	54	36	6	6	30	42	72	54	96	30	42	42	72	12	12	42	24	24	42	24	78
4	84	30	40	54	66	0	12	294	294	284	288	306	60	54	78	66	96	18	12	300	264	282	306	318	96	54	12	72	48	0	12	294	294	252	276	282	90	42	30	60	42	6	6	276	276	282	306	318	54
	360	361	359	360	360	364	354	356	360	362	354	360	360	366	360	360	354	360	358	364	360	360	360	360	366	354	360	360	354	366	360	360	366	360	366	360	360	372	354	360	354	366	360	358	360	360	360	360	362
Mite damage index (MDI, %)	44.1667	31.1475	30.3279	30.8333	33.75	13.1148	9.74576	90.5899	90.8333	90.884	92.7966	93.3333	49.1667	34.0164	37.5	31.25	36.8644	10	7.12291	92.3077	86.6667	87.0833	94.1667	95.4167	53.6885	33.4746	27.9167	36.6667	33.4746	12.7049	8.33333	87.9167	89.3443	84.5833	92.2131	91.25	52.5	33.871	27.5424	35.8333	36.8644	9.42623	13.75	90.5028	85.8333	88.75	95	95	44.7514
Average MDI（%) from April to November	SC5	SC9	SC15	COLUMBIA-4D	LIMIN	MIANDIAN	C1115	KU50	Bread	SC205	TMS60444	BRA900
	48.7923	35.5425	32.0756	34.6528	36.0617	11.8465	10.2697	89.6017	88.6097	87.7882	93.1912	92.9228
Year-2020
	Leaf NO. corresponding to mite damage scale
Mite damage scale	April												May												June												September												October
cassava varieties	SC5	SC9	SC15	COLUMBIA-4D	LIMIN	MIANDIAN	C1115	KU50	Bread	SC205	TMS60444	BRA900	SC5	SC9	SC15	COLUMBIA-4D	LIMIN	MIANDIAN	C1115	KU50	Bread	SC205	TMS60444	BRA900	SC5	SC9	SC15	COLUMBIA-4D	LIMIN	MIANDIAN	C1115	KU50	Bread	SC205	TMS60444	BRA900	SC5	SC9	SC15	COLUMBIA-4D	LIMIN	MIANDIAN	C1115	KU50	Bread	SC205	TMS60444	BRA900	SC5
0	96	156	162	204	198	282	306	18	0	6	0	6	120	114	126	186	174	258	294	0	0	12	0	6	78	138	186	180	162	282	312	12	12	6	6	12	96	138	186	150	144	294	246	0	18	12	12	12	96
1	24	60	48	36	54	48	24	6	6	30	6	12	48	90	78	30	42	60	36	6	6	6	6	12	54	54	36	30	30	24	6	6	6	24	12	12	78	72	24	66	72	30	72	6	6	6	6	6	48
2	78	66	60	30	30	24	18	12	12	24	18	24	78	72	54	54	30	24	6	18	0	12	12	30	96	54	54	60	30	42	18	6	36	18	18	24	96	36	54	42	36	14	18	0	30	0	18	6	114
3	54	50	54	37	24	12	12	36	30	30	54	18	54	36	60	72	48	18	12	30	72	18	36	24	60	72	30	24	54	12	12	60	30	30	44	54	54	78	24	54	72	18	12	48	36	24	12	12	52
4	108	30	36	54	54	0	0	288	312	272	288	306	66	48	30	18	60	0	18	306	276	294	306	288	78	30	54	72	78	0	12	276	282	288	276	258	30	36	66	48	36	6	12	304	266	318	312	324	42
	360	362	360	361	360	366	360	360	360	362	366	366	366	360	348	360	354	360	366	360	354	342	360	360	366	348	360	366	354	360	360	360	366	366	356	360	354	360	354	360	360	362	360	358	356	360	360	360	352
Mite damage index (MDI, %)	53.75	32.377	32.9167	29.918	27.9167	9.01639	6.66667	89.5833	95	86.8852	92.623	91.3934	43.0328	37.0833	34.9138	29.5833	34.322	11.25	10.6557	94.1667	93.6441	92.1053	94.5833	90	50.4098	35.7759	31.25	34.8361	39.8305	10	8.75	90.4167	88.5246	88.9344	90.1685	87.0833	38.9831	36.25	33.0508	35	35	9.39227	13.3333	95.3911	86.9382	93.75	92.0833	93.75	42.6136
Average MDI（%) from April to November	SC5	SC9	SC15	COLUMBIA-4D	LIMIN	MIANDIAN	C1115	KU50	Bread	SC205	TMS60444	BRA900
	45.4056	35.04	32.5615	33.7285	35.2872	11.1217	11.1436	92.2796	91.2018	91.2461	91.2692	90.9961
Year-2021
	Leaf NO. corresponding to mite damage scale
Mite damage scale	April												May												June												September												October
cassava varieties	SC5	SC9	SC15	COLUMBIA-4D	LIMIN	MIANDIAN	C1115	KU50	Bread	SC205	TMS60444	BRA900	SC5	SC9	SC15	COLUMBIA-4D	LIMIN	MIANDIAN	C1115	KU50	Bread	SC205	TMS60444	BRA900	SC5	SC9	SC15	COLUMBIA-4D	LIMIN	MIANDIAN	C1115	KU50	Bread	SC205	TMS60444	BRA900	SC5	SC9	SC15	COLUMBIA-4D	LIMIN	MIANDIAN	C1115	KU50	Bread	SC205	TMS60444	BRA900	SC5
0	102	96	174	192	210	258	270	12	6	6	6	0	96	132	156	186	168	312	282	6	6	6	6	6	78	132	162	168	174	282	294	6	6	6	0	6	132	162	192	144	162	282	246	6	6	6	6	0	96
1	72	96	66	62	30	60	36	6	6	12	12	6	66	84	78	60	78	18	36	6	12	6	4	6	84	96	36	54	24	30	30	12	12	6	6	18	54	66	54	48	54	24	54	12	18	6	12	12	72
2	30	78	30	36	48	36	12	18	18	6	18	12	90	90	66	30	36	12	30	12	6	12	12	4	72	82	78	66	54	36	24	36	30	12	12	12	36	56	72	66	78	30	36	18	30	24	24	18	78
3	96	78	72	42	48	6	42	28	36	30	42	34	36	42	36	42	30	6	12	36	54	44	30	36	54	36	28	30	36	12	12	18	42	54	46	66	60	42	18	66	44	24	18	30	42	46	18	30	36
4	60	12	12	24	24	0	0	294	294	304	282	306	72	14	24	36	44	12	6	300	282	288	306	306	72	12	54	42	72	6	0	294	270	282	294	258	78	30	24	36	24	0	6	300	264	276	300	300	72
	360	360	354	356	360	360	360	358	360	358	360	358	360	362	360	354	356	360	366	360	360	356	358	358	360	358	358	360	360	366	360	366	360	360	358	360	360	356	360	360	362	360	360	366	360	358	360	360	354
Mite damage index (MDI, %)	45.8333	37.0833	27.5424	25	25.4167	10.4167	12.9167	90.9218	92.0833	92.8771	90.4167	94.6927	44.5833	30.8011	28.75	27.5424	29.2135	7.5	10.6557	92.9167	91.25	92.2753	93.7151	93.9944	47.0833	29.0503	34.3575	30.8333	36.6667	11.0656	7.91667	89.7541	88.75	91.6667	93.8547	88.3333	42.9167	29.7753	24.1667	36.25	30.2486	10.8333	14.1667	91.3934	87.5	90.5028	91.25	92.9167	44.0678
Average MDI（%) from April to November	SC5	SC9	SC15	COLUMBIA-4D	LIMIN	MIANDIAN	C1115	KU50	Bread	SC205	TMS60444	BRA900
	44.6545	31.7622	27.4552	31.6868	33.6992	10.0259	10.6648	91.8236	90.1485	91.275	92.8471	92.1141
[truncated: 23 more columns]

## Sheet: Summary
Regional sites	Varieties	Year-2017 (MDI)						Year-2018 (MDI)						Year-2019 (MDI)						Year-2020 (MDI)						Year-2021 (MDI)
		Apr	May	Jun	Sep	Oct	Nov	Apr	May	Jun	Sep	Oct	Nov	Apr	May	Jun	Sep	Oct	Nov	Apr	May	Jun	Sep	Oct	Nov	Apr	May	Jun	Sep	Oct	Nov
Danzhou	SC5	35.5556	33.4746	33.1967	40.8333	32.377	36.0656	33.3791	39.1667	36.0335	36.25	27.1186	38.3621	36.3128	36.2637	38.1148	35.8333	32.8947	38.3333	39.1667	32.2034	33.3333	30.2632	33.8483	32.5	34.5833	30.9322	32.7586	32.0175	31.1111	36.5169
	SC9	28.4341	31.5574	27.5	36.6379	25.431	31.1475	30.4167	28.8793	35.8333	36.7318	32.6271	29.3103	43.4722	29.386	37.4302	35.8333	28.0556	31.4607	42.9825	35.6557	34.9138	35.3448	36.25	28.9106	32.2802	35.9116	35.4167	35.8871	37.0833	37.5
	SC15	28.2123	32.7778	29.5833	26.2097	32.5	37.9032	33.6066	29.661	30.3279	35.8871	20	33.7719	40.8333	36.6935	33.75	26.25	26.7544	36.25	37.9032	34.7656	39.1667	26.8182	32.9167	25.8475	39.4231	32.5	31.1475	37.2951	34.5833	32.377
	COLUMBIA-4D	24.5833	25.4098	29.661	28.3333	27.9661	33.1967	27.5	27.5	32.5	25.8197	29.5082	24.1667	24.5902	23.7705	30.4775	24.5833	26.6393	25.4167	27.9167	30.8333	33.0508	24.5833	32.8212	29.918	28.75	30.8333	36.8852	33.3799	38.5593	29.0984
	LIMIN	27.9006	31.5574	31.5574	31.0345	30.4167	32.9167	21.6102	25.8333	31.7797	30.4167	29.4355	31.1475	20.3297	27.8689	32.8212	31.25	27.0492	32.2034	22.1311	29.0984	32.1229	31.25	31.0345	31.1475	25.8333	30.0847	35.8757	34.7458	31.5574	38.1356
	MIANDIAN	11.4407	11.0656	8.19672	11.8852	13.1148	9.16667	12.2951	12.9121	10.4839	11.8852	11.8852	10.2528	11.0497	19.5833	9.49721	9.21788	11.0497	11.7403	11.8852	11.8852	9.42623	7.20339	11.6667	10.0806	12.0833	9.42623	12.069	9.75275	8.47458	11.7978
	C1115	6.66667	8.60656	9.32203	9.01639	10.6557	6.45161	8.19672	7.78689	8.33333	6.96721	7.78689	8.79888	11.8852	14.5833	10.0877	12.0833	11.6667	11.8644	13.1148	11.0656	5.50847	11.6667	12.2881	10	12.0833	8.46774	12.5	11.326	11.0169	13.1356
	KU50	92.9167	92.0833	92.1271	91.6667	90.8333	90.1639	90.2542	90.1639	91.6667	90.678	95.2381	92.7374	87.9167	93.0328	87.9167	92.9167	92.6966	93.2203	89.2241	93.6508	91.6667	93.6441	93.4426	94.1964	93.0168	94.2623	91.3408	94.2737	90.3846	92.9167
	Bread	95.082	92.9167	92.3729	95.9016	90.1639	91.25	96.6667	92.3729	93.6441	92.9167	92.0833	92.2131	91.5254	96.6667	90.4167	91.3934	93.9655	88.5359	92.0833	94.5833	92.3729	92.9167	93.8547	92.9167	95.442	96.1207	91.25	89.5251	90.9341	90.4167
	SC205	89.5833	96.25	91.8033	93.3333	89.5833	90.9836	90.4696	92.5	91.9444	90.5172	90.0862	93.3333	93.3333	92.9167	88.5246	93.2203	89.2458	91.5746	94.6721	92.7966	91.9492	94.9153	91.5179	90.678	94.5531	94.0678	87.3641	95.3911	90.9836	86.0656
	TMS60444	94.7368	93.3333	92.9167	90.8333	86.8644	90	95.4167	94.1667	94.0678	92.0833	92.6724	90.4167	87.9834	94.1667	94.6721	93.3333	90	90	92.5	93.3333	93.8525	94.5833	90	92.5	92.0833	94.1667	85.2459	89.4663	87.5	91.9492
	BRA900	95.7627	90.8333	90.5738	89.4068	92.9167	91.7127	95.9016	92.0833	90.8333	91.129	93.5484	88.9831	92.0391	92.0833	90	92.2131	94.5833	89.5028	93.6441	94.2623	92.7966	91.6201	93.9516	93.6441	92.9167	95.082	86.8852	88.1356	90	88.1148
Wuming	SC5	32.5419	35.221	35.3022	34.322	33.6066	33.8398	36.4525	39.1667	35.0877	35.4167	29.1667	32.0442	36.6667	37.3611	37.9167	32.6271	43.3333	36.25	36.25	32.6271	36.25	36.4035	38.3621	33.0508	34.1667	38.4831	29.2373	34.0164	29.3103	35.4167
	SC9	31.7416	28.1593	29.661	36.5278	35.8333	28.75	41.6667	33.9286	33.3333	31.6667	33.6066	34.0164	36.7318	38.5246	35.8146	36.4525	35.8333	46.1864	35.4167	40.2542	25.8065	33.7719	32.5893	32.6271	31.25	26.8156	24.1667	31.25	37.9167	32.9167
	SC15	26.9337	31.4917	33.5165	35.1389	34.322	31.4607	43.0328	42.2131	25	33.75	32.0225	30	42.0833	36.4754	37.0833	36.5169	36.0169	34.1667	38.75	38.1356	34.7458	33.1897	27.7778	40.5738	30.5085	36.9382	28.3898	28.6885	25	35.8333
	COLUMBIA-4D	22.9167	27.6536	30	31.9672	27.9661	33.6066	30.6452	25.8475	33.2873	32.377	34.1667	36.6667	28.6885	31.25	29.1667	34.5833	36.8644	32.0833	23.3333	31.5574	35.8333	38.5246	31.8966	41.5254	27.9167	26.6667	29.5833	32.6271	32.6271	36.6758
	LIMIN	22.541	23.7705	31.5574	33.1461	26.6667	36.6667	31.25	30	29.5833	34.1667	30.3571	33.6066	30.4167	28.3333	32.9167	39.5833	30.4167	32.9167	30	40.8333	25.4167	28.75	28.75	30.4167	24.5902	36.25	29.1209	37.2951	37.5	30.4167
	MIANDIAN	8.75	8.33333	11.25	8.42541	12.0833	8.75	11.6667	11.8852	9.375	12.3611	12.7049	4.16667	16.7135	10.2459	13.3333	10.2459	12.0112	13.75	11.0656	12.9032	10.4167	13.9831	7.20339	14.5833	10.4167	10.0806	12.6404	7.91667	8.33333	17.5
	C1115	9.42623	12.0833	10.9116	7.87293	11.25	8.60656	10.3352	14.1667	10.3175	8.33333	7.91667	7.5	11.25	14.5833	10	15.5738	14.1061	12.0833	11.6935	12.2951	10.5932	12.0833	13.75	12.0968	12.0833	13.5246	11.236	11.2772	8.89831	11.25
	KU50	91.7127	94.1667	92.8571	88.1285	93.3333	95.2586	90.4167	87.1508	88.1356	88.3978	87.4302	90.1099	87.2928	92.623	86.5169	88.5989	95	92.5	89.5833	90.678	87.2807	92.623	84.322	89.9194	86.4011	89.4068	88.2102	90.8333	90.3005	91.2088
	Bread	88.8122	90.4167	90.9836	93.0328	90.1639	90.2542	89.1667	89.8305	90.4167	83.8983	90.522	87.9834	91.129	87.9167	89.6409	85.0559	85.2528	88.75	84.7458	94.5833	82.0833	94.1667	82.7586	89.6552	88.5593	90.2542	86.4407	91.25	87.1508	84.322
	SC205	90.4167	88.75	90	91.7135	92.8371	92.5	88.6236	91.3462	88.75	89.2241	89.5833	88.9344	88.75	90.1389	85.8939	88.3333	87.2881	86.0656	91.25	81.3559	87.7119	85.1695	89.4737	87.2881	83.4746	88.2682	90.8333	91.8033	87.5	83.3333
	TMS60444	93.4722	92.0833	89.5833	91.1017	89.6648	88.1356	87.0833	87.5	94.1667	90.678	86.25	90.2542	82.6271	92.0833	85.3591	90.3315	89.5833	87.0833	88.1148	91.8033	87.9167	86.6667	89.5833	85.1695	87.9167	90	87.0833	92.3729	89.7541	89.3443
	BRA900	95.2514	92.9167	85	86.6667	84.4262	83.1967	88.3333	84.1667	88.75	87.0833	87.2951	86.0169	91.6667	85.8333	88.75	88.3333	87.0833	91.6667	83.3333	90	92.9167	89.1667	85.8871	92.5	88.5246	89.7541	87.7049	88.1356	89.1667	87.9888
Baoshan	SC5	43.2203	45.8333	48.7288	48.7705	47.8814	46.6667	47.0833	49.1525	45.4167	46.6102	45.082	38.4078	44.1667	49.1667	53.6885	52.5	44.7514	48.4807	53.75	43.0328	50.4098	38.9831	42.6136	43.6441	45.8333	44.5833	47.0833	42.9167	44.0678	43.4426
	SC9	33.4746	39.9441	29.386	33.7143	33.6066	30.4167	41.6201	32.5	41.25	34.322	40.9836	33.0508	31.1475	34.0164	33.4746	33.871	40.8333	39.9123	32.377	37.0833	35.7759	36.25	34.9138	33.8398	37.0833	30.8011	29.0503	29.7753	32.0833	31.7797
	SC15	27.9167	33.3791	42.9167	35	32.9167	33.75	33.6066	31.25	28.6885	38.3333	35.0877	32.5	30.3279	37.5	27.9167	27.5424	36.25	32.9167	32.9167	34.9138	31.25	33.0508	30.4167	32.8212	27.5424	28.75	34.3575	24.1667	26.105	23.8095
	COLUMBIA-4D	22.9508	28.3333	25.8197	29.1667	26.25	38.5246	24.5833	28.3898	33.0508	32.1229	31.9832	39.4068	30.8333	31.25	36.6667	35.8333	35.8333	37.5	29.918	29.5833	34.8361	35	37.5	35.5337	25	27.5424	30.8333	36.25	35.9116	34.5833
	LIMIN	31.5574	35	34.1667	32.9167	35.1695	35.3933	29.2373	33.1967	37.2951	31.25	37.0833	37.0833	33.75	36.8644	33.4746	36.8644	37.9167	37.5	27.9167	34.322	39.8305	35	38.0618	36.5922	25.4167	29.2135	36.6667	30.2486	41.6667	38.9831
	MIANDIAN	11.6667	13.75	13.1148	7.91667	11.6667	11.6667	13.9344	14.8305	16.6667	18.3333	10.4167	10.8333	13.1148	10	12.7049	9.42623	13.75	12.0833	9.01639	11.25	10	9.39227	16.1602	10.9116	10.4167	7.5	11.0656	10.8333	11.1732	9.16667
	C1115	12.3626	13.3333	9.21788	8.33333	10.1695	16.6667	16.7582	9.9162	8.47458	12.7049	11.4407	4.16667	9.74576	7.12291	8.33333	13.75	9.53039	13.1356	6.66667	10.6557	8.75	13.3333	14.6067	12.8492	12.9167	10.6557	7.91667	14.1667	9.16667	9.16667
	KU50	91.2921	85.6557	83.4254	87.3596	90.4167	89.5833	85.3591	90.1685	87.0833	90.5738	86.9444	89.2857	90.5899	92.3077	87.9167	90.5028	87.5	88.7931	89.5833	94.1667	90.4167	95.3911	92.5	91.6201	90.9218	92.9167	89.7541	91.3934	90.9836	94.9721
	Bread	87.7049	87.0833	85.3591	86.236	92.5	86.2903	87.7119	89.1667	83.871	90.5738	87.0166	82.7586	90.8333	86.6667	89.3443	85.8333	87.5	91.4804	95	93.6441	88.5246	86.9382	91.8539	91.25	92.0833	91.25	88.75	87.5	92.0833	89.2241
	SC205	85.3352	90.0552	91.4365	87.0879	84.7458	91.0615	83.427	87.5698	92.1053	85.6557	87.5	83.75	90.884	87.0833	84.5833	88.75	85.5932	89.8352	86.8852	92.1053	88.9344	93.75	91.9492	93.8525	92.8771	92.2753	91.6667	90.5028	89.7541	90.5738
	TMS60444	91.7127	90.4167	92.0391	86.326	91.6201	85.4167	92.9167	88.75	91.25	93.75	91.129	90.4167	92.7966	94.1667	92.2131	95	92.5978	92.3729	92.623	94.5833	90.1685	92.0833	88.75	89.4068	90.4167	93.7151	93.8547	91.25	95.7627	92.0833
	BRA900	93.3333	87.2951	90.4167	94.1341	91.1017	89.1667	92.9167	95.1117	91.6667	95.339	93.6441	92.9167	93.3333	95.4167	91.25	95	92.3729	90.1639	91.3934	90	87.0833	93.75	92.5	91.25	94.6927	93.9944	88.3333	92.9167	89.8305	92.9167
